# Supplementary material for: Transcriptomic analysis identifies CYP27A1 as a diagnostic marker for the prognosis and immunity in lung adenocarcinoma
Source: BMC Immunol. 2023 Oct 10;24:37. doi: 10.1186/s12865-023-00572-1 (PMC10565965; doi:10.1186/s12865-023-00572-1)
Supplement: Supplementary file 1 — Additional file 1: Table S1. The list of LRGs. [file 12865_2023_572_MOESM1_ESM.xlsx]

## Sheet: Sheet2
Table S1 The list of LRGs.
Hallmark fatty acid metabolism	KEGG glycerophospholipid metabolism	lipid raft	Reactome metabolism of lipids	Reactome phospholipid metabolism
AADAT	ACHE	ABCA1	AACS	ABHD3
ACAA1	ADPRM	BTK	ABCA1	ABHD4
ACAA2	AGPAT1	CARD11	ABCB11	ACHE
ACADL	AGPAT2	CAV1	ABCB4	ACP6
ACADM	AGPAT3	CAV2	ABCC1	AGK
ACADS	AGPAT4	CD24	ABCC3	AGPAT1
ACADVL	CDIPT	CD48	ABCD1	AGPAT2
ACAT2	CDS1	CD55	ABHD3	AGPAT3
ACO2	CDS2	CD79A	ABHD4	AGPAT4
ACOT2	CHAT	CLN3	ABHD5	AGPAT5
ACOT8	CHKA	FLOT1	ACAA1	ALPI
ACOX1	CHKB	GHSR	ACAA2	ARF1
ACSL1	CHPT1	ITLN1	ACACA	ARF3
ACSL4	CRLS1	LAT	ACACB	AWAT2
ACSL5	DGKA	LAT2	ACAD10	BCHE
ACSM3	DGKB	LAX1	ACAD11	BMX
ACSS1	DGKD	LCK	ACADL	CDIPT
ADH1C	DGKE	LYN	ACADM	CDS1
ADH7	DGKG	MAL	ACADS	CDS2
ADIPOR2	DGKH	MALL	ACADVL	CEPT1
ADSL	DGKI	PAG1	ACAT1	CHAT
ALAD	DGKQ	PI4K2A	ACAT2	CHKA
ALDH1A1	DGKZ	PIP5K3	ACBD4	CHKB
ALDH3A1	ETNK1	PPT1	ACBD5	CHPT1
ALDH3A2	ETNK2	PRNP	ACBD6	CPNE1
ALDH9A1	GNPAT	SHH	ACBD7	CPNE3
ALDOA	GPAM	SORBS1	ACER1	CPNE6
AOC3	GPAT2	STOM	ACER2	CPNE7
APEX1	GPAT3	STX12	ACER3	CRLS1
AQP7	GPAT4		ACHE	CSNK2A1
AUH	GPD1		ACLY	CSNK2A2
BCKDHB	GPD1L		ACOT1	CSNK2B
BLVRA	GPD2		ACOT11	DDHD1
BMPR1B	JMJD7-PLA2G4B		ACOT12	DDHD2
BPHL	LCAT		ACOT13	DGAT1
CA2	LCLAT1		ACOT2	DGAT2
CA4	LPCAT1		ACOT4	DGAT2L6
CA6	LPCAT2		ACOT6	ENPP6
CBR1	LPCAT3		ACOT7	ETNK1
CBR3	LPCAT4		ACOT8	ETNK2
CD1D	LPGAT1		ACOT9	ETNPPL
CD36	LYPLA1		ACOX1	FIG4
CEL	LYPLA2		ACOX2	GDE1
CIDEA	MBOAT1		ACOX3	GDPD1
CPOX	MBOAT2		ACOXL	GDPD3
CPT1A	MBOAT7		ACP6	GDPD5
CPT2	PCYT1A		ACSBG1	GNPAT
CRAT	PCYT1B		ACSBG2	GPAM
CRYZ	PCYT2		ACSF2	GPAT2
CYP1A1	PEMT		ACSF3	GPAT3
CYP4A11	PGS1		ACSL1	GPAT4
CYP4A22	PHOSPHO1		ACSL3	GPCPD1
D2HGDH	PISD		ACSL4	GPD1
DECR1	PLA2G10		ACSL5	GPD1L
DHCR24	PLA2G12A		ACSL6	GPD2
DLD	PLA2G12B		ACSM3	HADHA
DLST	PLA2G15		ACSM6	HADHB
ECH1	PLA2G1B		ACSS3	INPP4A
ECHS1	PLA2G2A		AGK	INPP4B
ECI1	PLA2G2C		AGMO	INPP5D
ECI2	PLA2G2D		AGPAT1	INPP5E
EHHADH	PLA2G2E		AGPAT2	INPP5F
ELOVL5	PLA2G2F		AGPAT3	INPP5J
ENO2	PLA2G3		AGPAT4	INPP5K
ENO3	PLA2G4A		AGPAT5	INPPL1
EPHX1	PLA2G4B		AGPS	LCLAT1
ERP29	PLA2G4E		AGT	LIPH
ETFDH	PLA2G5		AHR	LIPI
FABP1	PLA2G6		AHRR	LPCAT1
FABP2	PLD1		AKR1B1	LPCAT2
FASN	PLD2		AKR1B15	LPCAT3
FH	PLPP1		AKR1C1	LPCAT4
FMO1	PLPP2		AKR1C2	LPGAT1
G0S2	PLPP3		AKR1C3	LPIN1
GABARAPL1	PTDSS1		AKR1C4	LPIN2
GAD2	PTDSS2		AKR1D1	LPIN3
GAPDHS	TAFAZZIN		ALAS1	MBOAT1
GCDH			ALB	MBOAT2
GLUL			ALDH3A2	MBOAT7
GPD1			ALDH3B1	MFSD2A
GPD2			ALDH3B2	MGLL
GRHPR			ALOX12	MIGA1
GSTZ1			ALOX12B	MIGA2
H2AZ1			ALOX15	MTM1
HADH			ALOX15B	MTMR1
HADHB			ALOX5	MTMR10
HAO2			ALOX5AP	MTMR12
HCCS			ALOXE3	MTMR14
HIBCH			ALPI	MTMR2
HMGCL			AMACR	MTMR3
HMGCS1			ANGPTL4	MTMR4
HMGCS2			ANKRD1	MTMR6
HPGD			APOA1	MTMR7
HSD17B10			APOA2	MTMR8
HSD17B11			APOA5	MTMR9
HSD17B4			ARF1	OCRL
HSD17B7			ARF3	OSBPL10
HSDL2			ARNT	OSBPL5
HSP90AA1			ARNT2	OSBPL8
HSPH1			ARNTL	PCTP
IDH1			ARSA	PCYT1A
IDH3B			ARSB	PCYT1B
IDH3G			ARSD	PCYT2
IDI1			ARSF	PEMT
IL4I1			ARSG	PGS1
INMT			ARSH	PHOSPHO1
KMT5A			ARSI	PI4K2A
LDHA			ARSJ	PI4K2B
LGALS1			ARSK	PI4KA
LTC4S			ARSL	PI4KB
MAOA			ARV1	PIK3C2A
MCEE			ASAH1	PIK3C2B
MDH1			ASAH2	PIK3C2G
MDH2			AWAT1	PIK3C3
ME1			AWAT2	PIK3CA
METAP1			B3GALNT1	PIK3CB
MGLL			B4GALNT1	PIK3CD
MIF			BAAT	PIK3CG
MIX23			BCHE	PIK3R1
MLYCD			BDH1	PIK3R2
NBN			BDH2	PIK3R3
NCAPH2			BMX	PIK3R4
NSDHL			CARM1	PIK3R5
NTHL1			CAV1	PIK3R6
ODC1			CBR1	PIKFYVE
OSTC			CBR4	PIP4K2A
PCBD1			CCNC	PIP4K2B
PDHA1			CD36	PIP4K2C
PDHB			CDIPT	PIP4P1
PPARA			CDK19	PIP5K1A
PRDX6			CDK8	PIP5K1B
PSME1			CDS1	PIP5K1C
PTPRG			CDS2	PISD
PTS			CEPT1	PITPNB
RAP1GDS1			CERK	PITPNM1
RDH11			CERS1	PITPNM2
RDH16			CERS2	PITPNM3
REEP6			CERS3	PLA1A
RETSAT			CERS4	PLA2G10
S100A10			CERS5	PLA2G12A
SDHA			CERS6	PLA2G15
SDHC			CERT1	PLA2G1B
SDHD			CGA	PLA2G2A
SERINC1			CH25H	PLA2G2D
SLC22A5			CHAT	PLA2G2E
SMS			CHD9	PLA2G2F
SUCLA2			CHKA	PLA2G3
SUCLG1			CHKB	PLA2G4A
SUCLG2			CHPT1	PLA2G4B
TDO2			CIDEA	PLA2G4C
TP53INP2			CIDEC	PLA2G4D
UBE2L6			CLOCK	PLA2G4E
UGDH			CPNE1	PLA2G4F
UROD			CPNE3	PLA2G5
UROS			CPNE6	PLA2G6
VNN1			CPNE7	PLA2R1
XIST			CPT1A	PLAAT1
YWHAH			CPT1B	PLAAT2
			CPT2	PLAAT3
			CPTP	PLAAT4
			CRAT	PLAAT5
			CREBBP	PLB1
			CRLS1	PLBD1
			CROT	PLD1
			CSNK1G2	PLD2
			CSNK2A1	PLD3
			CSNK2A2	PLD4
			CSNK2B	PLD6
			CTSA	PLEKHA1
			CUBN	PLEKHA2
			CYP11A1	PLEKHA3
			CYP11B1	PLEKHA4
			CYP11B2	PLEKHA5
			CYP17A1	PLEKHA6
			CYP19A1	PLEKHA8
			CYP1A1	PNPLA2
			CYP1A2	PNPLA3
			CYP1B1	PNPLA6
			CYP21A2	PNPLA7
			CYP24A1	PNPLA8
			CYP27A1	PTDSS1
			CYP27B1	PTDSS2
			CYP2C19	PTEN
			CYP2C8	PTPMT1
			CYP2C9	PTPN13
			CYP2D6	RAB14
			CYP2E1	RAB4A
			CYP2J2	RAB5A
			CYP2R1	RUFY1
			CYP2U1	SACM1L
			CYP39A1	SBF1
			CYP3A4	SBF2
			CYP46A1	SELENOI
			CYP4A11	SLC44A1
			CYP4A22	SLC44A2
			CYP4B1	SLC44A3
			CYP4F11	SLC44A4
			CYP4F2	SLC44A5
			CYP4F22	STARD10
			CYP4F3	STARD7
			CYP4F8	SYNJ1
			CYP51A1	SYNJ2
			CYP7A1	TAFAZZIN
			CYP7B1	TMEM86B
			CYP8B1	TNFAIP8
			DBI	TNFAIP8L1
			DDHD1	TNFAIP8L2
			DDHD2	TNFAIP8L3
			DECR1	TPTE
			DECR2	TPTE2
			DEGS1	VAC14
			DEGS2
			DGAT1
			DGAT2
			DGAT2L6
			DHCR24
			DHCR7
			DHRS7B
			DPEP1
			DPEP2
			DPEP3
			EBP
			ECHS1
			ECI1
			ECI2
			EHHADH
			ELOVL1
			ELOVL2
			ELOVL3
			ELOVL4
			ELOVL5
			ELOVL6
			ELOVL7
			ENPP6
			ENPP7
			EP300
			EPHX2
			ESRRA
			ESYT1
			ESYT2
			ESYT3
			ETNK1
			ETNK2
			ETNPPL
			FA2H
			FAAH
			FAAH2
			FABP1
			FABP12
			FABP2
			FABP3
			FABP4
			FABP5
			FABP6
			FABP7
			FABP9
			FADS1
			FADS2
			FAM120B
			FAR1
			FAR2
			FASN
			FDFT1
			FDPS
			FDX1
			FDX2
			FDXR
			FHL2
			FIG4
			FITM1
			FITM2
			G0S2
			GALC
			GBA
			GBA2
			GC
			GDE1
			GDPD1
			GDPD3
			GDPD5
			GGPS1
			GGT1
			GGT5
			GK
			GK2
			GK3P
			GLA
			GLB1
			GLB1L
			GLIPR1
			GLTP
			GM2A
			GNPAT
			GPAM
			GPAT2
			GPAT3
			GPAT4
			GPCPD1
			GPD1
			GPD1L
			GPD2
			GPS2
			GPX1
			GPX2
			GPX4
			GRHL1
			GSTM4
			HACD1
			HACD2
			HACD3
			HACD4
			HACL1
			HADH
			HADHA
			HADHB
			HAO2
			HDAC3
			HELZ2
			HEXA
			HEXB
			HILPDA
			HMGCL
			HMGCLL1
			HMGCR
			HMGCS1
			HMGCS2
			HPGD
			HPGDS
			HSD11B1
			HSD11B2
			HSD17B1
			HSD17B11
			HSD17B12
			HSD17B13
			HSD17B14
			HSD17B2
			HSD17B3
			HSD17B4
			HSD17B7
			HSD17B8
			HSD3B1
			HSD3B2
			HSD3B7
			HTD2
			IDI1
			IDI2
			INPP4A
			INPP4B
			INPP5D
			INPP5E
			INPP5F
			INPP5J
			INPP5K
			INPPL1
			INSIG1
			INSIG2
			KDSR
			KPNB1
			LBR
			LCLAT1
			LGMN
			LHB
			LIPE
			LIPH
			LIPI
			LPCAT1
			LPCAT2
			LPCAT3
			LPCAT4
			LPGAT1
			LPIN1
			LPIN2
			LPIN3
			LRP2
			LSS
			LTA4H
			LTC4S
			MAPKAPK2
			MBOAT1
			MBOAT2
			MBOAT7
			MBTPS1
			MBTPS2
			MCAT
			MCEE
			ME1
			MECR
			MED1
			MED10
			MED11
			MED12
			MED13
			MED13L
			MED14
			MED15
			MED16
			MED17
			MED18
			MED19
			MED20
			MED21
			MED22
			MED23
			MED24
			MED25
			MED26
			MED27
			MED28
			MED29
			MED30
			MED31
			MED4
			MED6
			MED7
			MED8
			MED9
			MFSD2A
			MGLL
			MID1IP1
			MIGA1
			MIGA2
			MLYCD
			MMAA
			MMUT
			MOGAT1
			MOGAT2
			MOGAT3
			MORC2
			MSMO1
			MTF1
			MTM1
			MTMR1
			MTMR10
			MTMR12
			MTMR14
			MTMR2
			MTMR3
			MTMR4
			MTMR6
			MTMR7
			MTMR8
			MTMR9
			MVD
			MVK
			NCOA1
			NCOA2
			NCOA3
			NCOA6
			NCOR1
			NCOR2
			NDUFAB1
			NEU1
			NEU2
			NEU3
			NEU4
			NFYA
			NFYB
			NFYC
			NPAS2
			NR1D1
			NR1H2
			NR1H3
			NR1H4
			NRF1
			NSDHL
			NUDT19
			NUDT7
			OCRL
			OLAH
			ORMDL1
			ORMDL2
			ORMDL3
			OSBP
			OSBPL10
			OSBPL1A
			OSBPL2
			OSBPL3
			OSBPL5
			OSBPL6
			OSBPL7
			OSBPL8
			OSBPL9
			OXCT1
			OXCT2
			PCCA
			PCCB
			PCTP
			PCYT1A
			PCYT1B
			PCYT2
			PDCD6-AHRR
			PECR
			PEMT
			PEX11A
			PGS1
			PHOSPHO1
			PHYH
			PI4K2A
			PI4K2B
			PI4KA
			PI4KB
			PIAS4
			PIK3C2A
			PIK3C2B
			PIK3C2G
			PIK3C3
			PIK3CA
			PIK3CB
			PIK3CD
			PIK3CG
			PIK3R1
			PIK3R2
			PIK3R3
			PIK3R4
			PIK3R5
			PIK3R6
			PIKFYVE
			PIP4K2A
			PIP4K2B
			PIP4K2C
			PIP4P1
			PIP5K1A
			PIP5K1B
			PIP5K1C
			PISD
			PITPNB
			PITPNM1
			PITPNM2
			PITPNM3
			PLA1A
			PLA2G10
			PLA2G12A
			PLA2G15
			PLA2G1B
			PLA2G2A
			PLA2G2D
			PLA2G2E
			PLA2G2F
			PLA2G3
			PLA2G4A
			PLA2G4B
			PLA2G4C
			PLA2G4D
			PLA2G4E
			PLA2G4F
			PLA2G5
			PLA2G6
			PLA2R1
			PLAAT1
			PLAAT2
			PLAAT3
			PLAAT4
			PLAAT5
			PLB1
			PLBD1
			PLD1
			PLD2
			PLD3
			PLD4
			PLD6
			PLEKHA1
			PLEKHA2
			PLEKHA3
			PLEKHA4
			PLEKHA5
			PLEKHA6
			PLEKHA8
			PLIN1
			PLIN2
			PLIN3
			PLPP1
			PLPP2
			PLPP3
			PLPP6
			PMVK
			PNPLA2
			PNPLA3
			PNPLA4
			PNPLA5
			PNPLA6
			PNPLA7
			PNPLA8
			POMC
			PON1
			PON2
			PON3
			PPARA
			PPARD
			PPARG
			PPARGC1A
			PPARGC1B
			PPM1L
			PPP1CA
			PPP1CB
			PPP1CC
			PPT1
			PPT2
			PRKAA2
			PRKAB2
			PRKACA
			PRKACB
			PRKACG
			PRKAG2
			PRKD1
			PRKD2
			PRKD3
			PRXL2B
			PSAP
			PTDSS1
			PTDSS2
			PTEN
			PTGDS
			PTGES
			PTGES2
			PTGES3
			PTGIS
			PTGR1
			PTGR2
			PTGS1
			PTGS2
			PTPMT1
			PTPN13
			RAB14
			RAB4A
			RAB5A
			RAN
			RGL1
			RORA
			RUFY1
			RXRA
			RXRB
			SACM1L
			SAMD8
			SAR1B
			SBF1
			SBF2
			SC5D
			SCAP
			SCD
			SCD5
			SCP2
			SEC23A
			SEC24A
			SEC24B
			SEC24C
			SEC24D
			SELENOI
			SERPINA6
			SGMS1
			SGMS2
			SGPL1
			SGPP1
			SGPP2
			SIN3A
			SIN3B
			SLC10A1
			SLC10A2
			SLC22A5
			SLC25A1
			SLC25A17
			SLC25A20
			SLC27A1
			SLC27A2
			SLC27A3
			SLC27A5
			SLC44A1
			SLC44A2
			SLC44A3
			SLC44A4
			SLC44A5
			SLC51A
			SLC51B
			SLCO1A2
			SLCO1B1
			SLCO1B3
			SMARCD3
			SMPD1
			SMPD2
			SMPD3
			SMPD4
			SP1
			SPHK1
			SPHK2
			SPNS2
			SPTLC1
			SPTLC2
			SPTLC3
			SPTSSA
			SPTSSB
			SQLE
			SRD5A1
			SRD5A2
			SRD5A3
			SREBF1
			SREBF2
			STAR
			STARD10
			STARD3
			STARD3NL
			STARD4
			STARD5
			STARD6
			STARD7
			STS
			SULT2A1
			SUMF1
			SUMF2
			SUMO2
			SYNJ1
			SYNJ2
			TAFAZZIN
			TBL1X
			TBL1XR1
			TBXAS1
			TECR
			TECRL
			TGS1
			THEM4
			THEM5
			THRAP3
			THRSP
			TIAM2
			TM7SF2
			TMEM86B
			TNFAIP8
			TNFAIP8L1
			TNFAIP8L2
			TNFAIP8L3
			TNFRSF21
			TPTE
			TPTE2
			TRIB3
			TSPO
			TSPOAP1
			TXNRD1
			UBE2I
			UGCG
			UGT1A9
			UGT8
			VAC14
			VAPA
			VAPB
			VDR
